# Supplementary material for: Immunogenomic analyses associate immunological alterations with mismatch repair defects in prostate cancer
Source: J Clin Invest. 2018 Sep 4;128(10):4441–53. doi: 10.1172/JCI121924 (PMC6159966; doi:10.1172/JCI121924)
Supplement: Supplemental Tables 1-6 [file jci-128-121924-s168.xlsx]

## Sheet: Supplementary Table 1 
Supplemental Table 1: Genomic Alterations in MMR genes
Tumor	MSH2	MSH6	MLH1	PMS2
MO_1012-Tumor-Abdomen_wall_nodule	missense (p.T335P)		homozygous_del
MO_1244-Tumor	missense (p.I222L)
MO_1339-TM				frame_shift_del (p.R287Sfs*19), LOH
PM10-TM	LOH	missense (R1095H), LOH
PRAD-6115401.0-Tumor-SM-7LGUO	nonsense (p.E48*)	missense (p.R361C)
PROS01448-6115235-Tumor-SM-67ERY
PROS12319B-SU2C-06115120-Tumor-SM-4W2NF	LOH	missense (R901H), LOH
SC_9008-Tumor	frame_shift_ins (p.A789Yfs*11)	missense (p.R468H)
SC_9028-Tumor		missense (p.S274C)
SC_9081-TM	missense (p.S676P), LOH	LOH
SC_9103-Tumor			missense (p.R325W)
SC_9140_Tumor		missense (p.R468H), missense (p.R976H)
PRAD-01115349-Tumor-SM-6VZ7M	homozygous_del	homozygous_del
PRAD-6115388.0-Tumor-SM-7LGUA		germline variant (p.Leu1330fs)

## Sheet: Supplementary Table 2
Supplementary Table 2 Distribution of tumor sample sites for 168 CRPC tumors with transcriptome data.
Site	Number of Tumors
Lymph node	66
Bone	53
Liver	18
Unknown	8
Prostate	4
Soft Tissue	6
Pelvic Mass	2
Bladder	1
Chest Wall	1
Peritoneum	1
Penile	1
Subcutaneous nodule	1
Thoracic epidural mass	1
Dura	1
Lung	1
Groin	1
Muscle	1
Perirectal	1

## Sheet: Supplementary Table 3
Supplemental Table 3: 89 genes significantly associated (FDR < 0.1) with dMMR signature activity in all samples
Gene	MMR Correlation p-value	MMR Correlation q-value
NLRP3	2.37046e-06	0.00180629
VCAM1	9.17086e-06	0.0034941
PIK3CG	1.78612e-05	0.00453676
CXCL12	3.77366e-05	0.00718882
ITGB2	5.33919e-05	0.00813693
CD36	8.22715e-05	0.00976975
JAK2	9.9364e-05	0.00976975
CD28	0.00010257	0.00976975
ATM	0.000181571	0.0145656
SPN	0.00019115	0.0145656
ATG7	0.000221943	0.0153746
TANK	0.000272373	0.0172957
MAP2K1	0.00031406	0.0184087
CLEC6A	0.000345914	0.0188276
LAIR2	0.000450778	0.0228995
CYBB	0.000641082	0.0296081
INPP5D	0.000660548	0.0296081
TLR6	0.00077096	0.0326373
IL16	0.000834798	0.0334798
IFNAR2	0.000953789	0.0339381
XCR1	0.000974328	0.0339381
CR1	0.00101023	0.0339381
IL7R	0.00103264	0.0339381
CD33	0.00106892	0.0339381
PPARG	0.00112603	0.0343215
CARD9	0.00135146	0.0385863
SELPLG	0.00140762	0.0385863
SH2B2	0.00141787	0.0385863
MRC1	0.00202129	0.0522555
CCR2	0.0020573	0.0522555
CXCR6	0.00245697	0.059549
CCND3	0.00278958	0.059549
BTLA	0.00280839	0.059549
HLA-E	0.00300734	0.059549
TNFRSF1B	0.00310323	0.059549
PRF1	0.00311691	0.059549
TFRC	0.00312961	0.059549
TLR4	0.00315152	0.059549
ELANE	0.00316712	0.059549
CTSW	0.00329759	0.059549
IL10RA	0.00333919	0.059549
MYD88	0.00335315	0.059549
BCL2L1	0.00336038	0.059549
CD3G	0.0034676	0.0600526
TLR1	0.00395262	0.0647257
IL24	0.00397312	0.0647257
CCR7	0.00399227	0.0647257
MAPK14	0.00412796	0.0655313
CEBPB	0.0042714	0.0664246
ICAM2	0.004667	0.0695657
IL21R	0.00471544	0.0695657
SELL	0.00480761	0.0695657
CD5	0.00483856	0.0695657
BST1	0.00495588	0.069933
CCR1	0.00513714	0.0711728
OSM	0.00532942	0.0717603
CTSG	0.00544497	0.0717603
IL17RA	0.00554916	0.0717603
PIK3CD	0.00559966	0.0717603
CCL24	0.00565041	0.0717603
IRAK4	0.00598195	0.0747254
ATG10	0.00655562	0.0805707
PDCD1LG2	0.00698477	0.0844824
TNFRSF9	0.0075347	0.0858574
ITGA2B	0.00775402	0.0858574
FUT7	0.00776797	0.0858574
CD163	0.00781925	0.0858574
HCK	0.00782932	0.0858574
CD244	0.00783706	0.0858574
NCF4	0.00788716	0.0858574
ISG20	0.00800499	0.0859127
REL	0.00832241	0.0871218
NFATC3	0.0083907	0.0871218
CCR5	0.00851967	0.0871218
CSF1R	0.00857498	0.0871218
KLRG1	0.00912281	0.0914682
HDAC3	0.00970044	0.0959965
RUNX1	0.0100316	0.0979258
CFP	0.0102576	0.0979258
MTMR14	0.0103224	0.0979258
FLT3	0.0105504	0.0979258
CD96	0.0106686	0.0979258
MERTK	0.0108636	0.0979258
CD48	0.0110283	0.0979258
CTSS	0.0110978	0.0979258
LILRB2	0.0111755	0.0979258
ICAM4	0.0112494	0.0979258
CD58	0.0113126	0.0979258
CD7	0.0114375	0.0979258

## Sheet: Supplementary Table 4
Supplemental Table 4: 55 genes significantly associated (FDR < 0.1) with dMMR signature activity in bone metastases.
Gene	MMR Correlation p-value	MMR Correlation q-value
CD48	0.000112267	0.0503631
CD1D	0.000132187	0.0503631
CD244	0.000240015	0.0504232
KLRG1	0.000395017	0.0504232
CD36	0.000412474	0.0504232
SYK	0.00050075	0.0504232
PPARG	0.000506581	0.0504232
MICB	0.000529377	0.0504232
KLRB1	0.000694751	0.0588223
TLR1	0.000901123	0.0588831
GZMK	0.000920764	0.0588831
JAK2	0.000927293	0.0588831
BTLA	0.00109492	0.0641793
HSD11B1	0.00148696	0.0755008
GZMM	0.00149208	0.0755008
BTK	0.00158532	0.0755008
IL16	0.00178349	0.07604
PIK3CD	0.00179622	0.07604
MEFV	0.00197505	0.0769902
KLRC1	0.00202074	0.0769902
CCR2	0.00233215	0.0817772
IL7R	0.00244753	0.0817772
CLEC6A	0.00246834	0.0817772
CD40LG	0.0025971	0.082458
PTPRC	0.00290484	0.0834574
TLR8	0.00292252	0.0834574
CHIT1	0.00301266	0.0834574
VCAM1	0.00306668	0.0834574
TFRC	0.0032439	0.0852362
ITGAL	0.003408	0.085505
PIK3CG	0.00347855	0.085505
ITGA2B	0.00378033	0.0900191
CXCL12	0.00394916	0.090798
TBX21	0.0041164	0.090798
IGLL1	0.00417051	0.090798
CD33	0.00488761	0.0964877
IL18RAP	0.00509118	0.0964877
CD58	0.00522489	0.0964877
CD19	0.00550139	0.0964877
TLR4	0.0057254	0.0964877
CD79B	0.00588376	0.0964877
GZMA	0.00590304	0.0964877
IL12RB2	0.00590727	0.0964877
CCL24	0.0059585	0.0964877
HLA-DOB	0.0059751	0.0964877
CD276	0.00608775	0.0964877
TAL1	0.00617447	0.0964877
NLRP3	0.00622066	0.0964877
LILRB2	0.00638986	0.0964877
AMICA1	0.00651388	0.0964877
TNFSF14	0.00655436	0.0964877
ICAM2	0.00658446	0.0964877
TLR6	0.00674217	0.0969346
LBP	0.00692597	0.0977331
TNFSF8	0.00711548	0.0985817

## Sheet: Supplementary Table 5
Supplemental Table 5: 36 genes significantly associated (FDR < 0.1) with dMMR signature activity in lymph node metastases
Gene	MMR Correlation p-value	MMR Correlation q-value
ATG10	0.000204538	0.044076
OAS3	0.000227772	0.044076
ATM	0.000230095	0.044076
BCL10	0.000287399	0.044076
NFATC3	0.000300943	0.044076
CYLD	0.000347055	0.044076
MAP3K1	0.000547735	0.0578912
IFIH1	0.000607782	0.0578912
TBK1	0.000982176	0.0747885
TNFRSF11A	0.00105062	0.0747885
TP53	0.00140552	0.0747885
IL1RAPL2	0.00143678	0.0747885
MAP2K1	0.00173223	0.0747885
DNAJC14	0.00177775	0.0747885
CCL24	0.00182359	0.0747885
CD28	0.00184779	0.0747885
IRF7	0.00190343	0.0747885
RELB	0.00195971	0.0747885
CEBPB	0.00197569	0.0747885
CC2D1B	0.00200938	0.0747885
TXK	0.00206476	0.0747885
STAT5B	0.00227878	0.0747885
MAP2K4	0.00233741	0.0747885
ISG15	0.00235554	0.0747885
HDAC3	0.00248877	0.0758577
CD5	0.00262132	0.0768249
SPN	0.0030344	0.0856374
CD3G	0.00346049	0.0941747
DDX58	0.00393028	0.095347
MAP3K7	0.00393876	0.095347
MAVS	0.00397071	0.095347
CCR7	0.00400407	0.095347
LAIR2	0.00414294	0.0956642
STAT1	0.00442763	0.0970259
TAP1	0.00445657	0.0970259
MAPK14	0.00463056	0.0980136

## Sheet: Supplementary Table 6
Supplemental Table 6: All 762 immune genes and their correlation with dMMR signature activity across different biopsy sites
Gene	ALL TUMORS dMMR Correlation p-value	BONE dMMR Correlation p-value	LYMPH NODE dMMR Correlation p-value
NLRP3	2.37046e-06	0.00622066	0.00510128
VCAM1	9.17086e-06	0.00306668	0.0979944
PIK3CG	1.78612e-05	0.00347855	0.00986367
CXCL12	3.77366e-05	0.00394916	0.682823
ITGB2	5.33919e-05	0.0255692	0.0123862
CD36	8.22715e-05	0.000412474	0.520146
JAK2	9.9364e-05	0.000927293	0.0589839
CD28	0.00010257	0.0668644	0.00184779
ATM	0.000181571	0.328986	0.000230095
SPN	0.00019115	0.0113286	0.0030344
ATG7	0.000221943	0.0196667	0.232118
TANK	0.000272373	0.0196989	0.0205444
MAP2K1	0.00031406	0.268373	0.00173223
CLEC6A	0.000345914	0.00246834	0.124143
LAIR2	0.000450778	0.0387958	0.00414294
CYBB	0.000641082	0.0137743	0.0968717
INPP5D	0.000660548	0.00761002	0.0395168
TLR6	0.00077096	0.00674217	0.00927048
IL16	0.000834798	0.00178349	0.0240212
IFNAR2	0.000953789	0.0327962	0.0815549
XCR1	0.000974328	0.0722248	0.0113819
CR1	0.00101023	0.0120745	0.1546
IL7R	0.00103264	0.00244753	0.00599672
CD33	0.00106892	0.00488761	0.445717
PPARG	0.00112603	0.000506581	0.751187
CARD9	0.00135146	0.0194524	0.0246051
SELPLG	0.00140762	0.128222	0.0306836
SH2B2	0.00141787	0.282477	0.0831016
MRC1	0.00202129	0.0730575	0.520932
CCR2	0.0020573	0.00233215	0.344698
CXCR6	0.00245697	0.0145559	0.0167479
CCND3	0.00278958	0.041691	0.0377665
BTLA	0.00280839	0.00109492	0.0128599
HLA-E	0.00300734	0.0463577	0.0785084
TNFRSF1B	0.00310323	0.0486322	0.0840908
PRF1	0.00311691	0.00918781	0.045488
TFRC	0.00312961	0.0032439	0.221343
TLR4	0.00315152	0.0057254	0.120586
ELANE	0.00316712	0.0212908	0.863165
CTSW	0.00329759	0.166173	0.0307613
IL10RA	0.00333919	0.0553044	0.0444486
MYD88	0.00335315	0.190089	0.0545726
BCL2L1	0.00336038	0.0612454	0.0495167
CD3G	0.0034676	0.622769	0.00346049
TLR1	0.00395262	0.000901123	0.0929585
IL24	0.00397312	0.055359	0.0959289
CCR7	0.00399227	0.0418559	0.00400407
MAPK14	0.00412796	0.0186038	0.00463056
CEBPB	0.0042714	0.0250033	0.00197569
ICAM2	0.004667	0.00658446	0.793
IL21R	0.00471544	0.32615	0.0182542
SELL	0.00480761	0.0136398	0.0514941
CD5	0.00483856	0.0546054	0.00262132
BST1	0.00495588	0.00867021	0.94622
CCR1	0.00513714	0.146496	0.748551
OSM	0.00532942	0.253778	0.522589
CTSG	0.00544497	0.0259724	0.286187
IL17RA	0.00554916	0.238111	0.00564254
PIK3CD	0.00559966	0.00179622	0.0243019
CCL24	0.00565041	0.0059585	0.00182359
IRAK4	0.00598195	0.0665168	0.00806466
ATG10	0.00655562	0.271484	0.000204538
PDCD1LG2	0.00698477	0.0897205	0.331622
TNFRSF9	0.0075347	0.454083	0.0338855
ITGA2B	0.00775402	0.00378033	0.510286
FUT7	0.00776797	0.0382855	0.0963072
CD163	0.00781925	0.170121	0.689384
HCK	0.00782932	0.0336793	0.214442
CD244	0.00783706	0.000240015	0.0390384
NCF4	0.00788716	0.0100169	0.564069
ISG20	0.00800499	0.304329	0.0067959
REL	0.00832241	0.497596	0.00573799
NFATC3	0.0083907	0.519893	0.000300943
CCR5	0.00851967	0.0114447	0.0513129
CSF1R	0.00857498	0.496948	0.556041
KLRG1	0.00912281	0.000395017	0.322214
HDAC3	0.00970044	0.560156	0.00248877
RUNX1	0.0100316	0.0794179	0.212281
CFP	0.0102576	0.0385753	0.0537909
MTMR14	0.0103224	0.0870591	0.0129223
FLT3	0.0105504	0.0160793	0.0116556
CD96	0.0106686	0.00970717	0.0111592
MERTK	0.0108636	0.45777	0.306358
CD48	0.0110283	0.000112267	0.105656
CTSS	0.0110978	0.0130569	0.182696
LILRB2	0.0111755	0.00638986	0.40366
ICAM4	0.0112494	0.038796	0.268123
CD58	0.0113126	0.00522489	0.0977278
CD7	0.0114375	0.0382505	0.0390513
PRG2	0.011929	0.0453105	0.884625
CSF1	0.0122186	0.457372	0.43335
CCRL2	0.0127606	0.0211397	0.575702
BCL10	0.0131334	0.760969	0.000287399
GZMM	0.0133722	0.00149208	0.330928
CYLD	0.0133882	0.783604	0.000347055
ICAM3	0.0138711	0.0167416	0.0665061
IL1RAPL2	0.0140238	0.497809	0.00143678
TNFSF13	0.0140985	0.0312618	0.40627
CD3D	0.0141795	0.037486	0.019802
IGLL1	0.014538	0.00417051	0.0147529
PTPRC	0.0145716	0.00290484	0.020105
CMKLR1	0.0146216	0.358278	0.469274
RELB	0.014732	0.636654	0.00195971
CD80	0.0148981	0.209774	0.0899626
TP53	0.0152421	0.226988	0.00140552
TAL1	0.0152693	0.00617447	0.618522
NLRC5	0.0156382	0.0194728	0.0109186
S100A12	0.0158002	0.0406779	0.857194
LILRA5	0.0159657	0.02214	0.858537
C3AR1	0.0161113	0.132864	0.614977
F13A1	0.0162931	0.144496	0.884124
CD8A	0.0164386	0.0102728	0.152834
CLEC4C	0.0167856	0.0392737	0.0306882
BTK	0.0168983	0.00158532	0.171046
GPATCH3	0.0172812	0.380727	0.0151398
NCR1	0.0173172	0.0231545	0.186006
TBK1	0.0176648	0.602606	0.000982176
CSF2RB	0.0179303	0.00869606	0.230371
IKBKE	0.0190885	0.0688318	0.0195157
ITGAM	0.0191771	0.0170469	0.273369
HAVCR2	0.0195632	0.40999	0.296304
NFATC2	0.0196211	0.14427	0.00531709
CD53	0.020704	0.0181679	0.189394
CD6	0.0210212	0.0651203	0.0194008
CFD	0.0219671	0.0459232	0.128179
CD1B	0.0219684	0.635422	0.0178183
IL1R2	0.0220956	0.0757051	0.97446
IL10	0.0233906	0.118331	0.675901
ITGAL	0.023434	0.003408	0.0466867
C1QA	0.0234892	0.126396	0.45325
MICB	0.0234984	0.000529377	0.320208
POU2F2	0.0247413	0.0193906	0.0177123
CD274	0.0253138	0.20619	0.072508
IGF2R	0.025332	0.592873	0.0595208
IL6R	0.0254582	0.168199	0.0634646
CD247	0.0254778	0.0198482	0.0142658
LY9	0.0255701	0.00931724	0.193057
CD14	0.0258661	0.0825114	0.991481
ADORA2A	0.0259089	0.0690114	0.404795
JAK1	0.0266761	0.339795	0.0422664
CLEC4A	0.0267401	0.151736	0.578989
CASP10	0.0270405	0.0867644	0.164626
TXK	0.0271112	0.0665405	0.00206476
STAT5B	0.0276493	0.124548	0.00227878
CAMP	0.0278581	0.0260664	0.769175
G6PD	0.0284693	0.45398	0.012383
CXCR4	0.0285419	0.0106235	0.0160202
CCL8	0.029407	0.0533468	0.986608
FADD	0.0295443	0.909788	0.0126869
CKLF	0.0297068	0.0221829	0.0681108
CD97	0.0304897	0.19916	0.0797547
TLR8	0.0311162	0.00292252	0.0511473
CCR4	0.0314842	0.0174213	0.0285963
HLA-DQA1	0.0331808	0.737504	0.28313
TRIM39	0.0338307	0.456619	0.00898625
ENTPD1	0.0339737	0.0992036	0.875719
IRF8	0.0342691	0.0549638	0.0730446
TAP1	0.0345459	0.844643	0.00445657
NFKBIA	0.0346146	0.970112	0.0313588
IFNAR1	0.0357889	0.618987	0.0363476
MAP3K1	0.0369979	0.110227	0.000547735
CEACAM8	0.0372968	0.052681	0.959773
BAX	0.0377827	0.96756	0.0537632
RUNX3	0.0390025	0.133833	0.0807977
TNF	0.03933	0.0155627	0.208282
CD2	0.0397019	0.0430225	0.0700207
ITK	0.0400505	0.0387872	0.0162353
ZNF143	0.0405944	0.165873	0.404835
FCER1A	0.0406613	0.00804654	0.0561795
ETS1	0.0410794	0.332975	0.174638
CREB5	0.0411588	0.196202	0.0409722
TIGIT	0.0414089	0.131956	0.0454636
CHIT1	0.042083	0.00301266	0.638821
HLA-DOB	0.0423291	0.0059751	0.0926938
TNFRSF10B	0.0425807	0.646646	0.022904
CARD11	0.044104	0.0944422	0.0257564
ATG5	0.0456077	0.0746401	0.0693752
KIR3DL1	0.0457186	0.0145347	0.140698
IRF1	0.0467141	0.572245	0.00998102
MAVS	0.0467172	0.839193	0.00397071
TCF7	0.0467177	0.15969	0.0092738
CD86	0.0471104	0.168567	0.115659
IL12RB2	0.0476718	0.00590727	0.0236909
TNFSF13B	0.0477731	0.0314861	0.248186
PSMB10	0.0489746	0.325844	0.0185062
EBI3	0.049121	0.0797044	0.0517592
ITGA4	0.0493747	0.250303	0.0284831
TNFSF8	0.0494747	0.00711548	0.98614
SLAMF1	0.0500906	0.0148814	0.0807919
CCL23	0.0501331	0.0396483	0.443604
CCR6	0.0507743	0.0862048	0.0584552
ICAM1	0.0510049	0.900361	0.0397787
ANXA1	0.0513487	0.0556993	0.373954
IL2RB	0.0515263	0.0949177	0.11461
S100A8	0.0515527	0.03059	0.871385
JAK3	0.0529348	0.125712	0.0515234
TNFAIP3	0.053174	0.894223	0.072492
GNLY	0.0535417	0.0117271	0.0169297
IRAK1	0.0540008	0.535072	0.00769499
ERCC3	0.0557986	0.738023	0.018312
PBK	0.0571479	0.0333451	0.220986
LCK	0.058825	0.0255391	0.0330411
IL6ST	0.0595404	0.491576	0.0512638
NRP1	0.0602977	0.760268	0.0988354
EP300	0.0608102	0.501016	0.0330197
DNAJC14	0.0611883	0.781947	0.00177775
TNFRSF17	0.061255	0.026488	0.890895
POLR2A	0.0613256	0.863347	0.00937278
TLR9	0.0616603	0.0792623	0.257536
DUSP6	0.0616944	0.147856	0.629075
FPR2	0.0653354	0.0236856	0.81383
BIRC5	0.0654731	0.115853	0.258181
CD84	0.065562	0.469746	0.700217
CD3E	0.0662175	0.103654	0.0959512
TLR7	0.0668328	0.379258	0.214252
BLK	0.0675164	0.0661482	0.0386718
S100B	0.067832	0.012851	0.79431
NOTCH1	0.0681193	0.415275	0.119965
CXCR3	0.0694423	0.0955556	0.182516
MEF2C	0.0697898	0.396894	0.301
CTSL	0.0702701	0.79079	0.220253
TNFRSF13B	0.0711356	0.057079	0.53939
CASP1	0.072215	0.00891567	0.52875
CD37	0.0722497	0.0156817	0.402462
MSR1	0.073099	0.45113	0.77401
CD180	0.0739516	0.00887275	0.240686
HLA-DPB1	0.0746559	0.542035	0.542121
SIGLEC1	0.0747334	0.106352	0.902232
IL2	0.0749422	0.407203	0.0127937
NT5E	0.0762122	0.49503	0.526501
IL1B	0.0769102	0.322553	0.702324
ITGB3	0.078919	0.36129	0.416672
CD40	0.0792552	0.276001	0.255111
BMI1	0.0794365	0.820997	0.00927625
AXL	0.0798613	0.438127	0.581336
CCL19	0.0801318	0.797745	0.0706951
NOL7	0.0804892	0.908867	0.009084
IGF1R	0.0805542	0.760814	0.0596347
KLRB1	0.0806681	0.000694751	0.22913
DPP4	0.0810866	0.826189	0.0280077
CXCL5	0.0817867	0.120476	0.390774
PPBP	0.0820204	0.0507668	0.812778
STAT1	0.0822417	0.457664	0.00442763
IL2RA	0.0838652	0.214313	0.240179
PDGFC	0.0840564	0.940663	0.0925304
PNMA1	0.0860782	0.485762	0.0262771
ALAS1	0.0860888	0.204048	0.0883251
TIRAP	0.0868638	0.933792	0.00542453
IFNGR1	0.0880533	0.273073	0.276865
COL3A1	0.0882747	0.564291	0.845101
IL2RG	0.0887705	0.29632	0.118257
LTB	0.0895431	0.0216853	0.151225
USP39	0.0900051	0.711849	0.0868707
IFIH1	0.0901032	0.725745	0.000607782
MEFV	0.0904421	0.00197505	0.837708
IRF4	0.0919674	0.0735289	0.378105
MAGEA4	0.0934041	0.151223	0.202876
IL9	0.0936738	0.105033	0.364829
LCN2	0.095113	0.089318	0.497494
MAP2K4	0.0953904	0.883519	0.00233741
CCR9	0.0955783	0.159295	0.412908
CCL14	0.0958538	0.076584	0.831259
HLA-DQB1	0.0979292	0.902212	0.316682
TBX21	0.097974	0.0041164	0.0866776
IL18RAP	0.0988496	0.00509118	0.507449
TNFSF11	0.0989969	0.927897	0.309774
CD4	0.0991013	0.879661	0.310202
IL5RA	0.0993148	0.778226	0.0894187
SBNO2	0.101404	0.977417	0.0438786
PTGS2	0.102073	0.732597	0.0220689
ANP32B	0.103044	0.93582	0.0161992
YTHDF2	0.103679	0.988188	0.00497277
TLR2	0.103689	0.0267836	0.720376
PLAUR	0.104686	0.685652	0.772778
CXCL3	0.104828	0.315862	0.676302
FN1	0.104866	0.762849	0.846073
CDK1	0.10512	0.0533398	0.0839441
LILRB1	0.105759	0.100187	0.306113
SLAMF7	0.10616	0.0972151	0.644525
ZKSCAN5	0.107328	0.253236	0.251466
MAPK1	0.108934	0.814558	0.0237861
CSF2	0.110331	0.511301	0.277645
CD164	0.112064	0.165744	0.188037
SELE	0.113619	0.65611	0.761474
ICOS	0.114089	0.160545	0.049508
FYN	0.115898	0.94133	0.171154
CD70	0.116039	0.0515966	0.23642
TRAF2	0.11633	0.620566	0.0157593
TNFRSF1A	0.11699	0.953589	0.391326
ZAP70	0.118796	0.0139731	0.00720039
CXCL10	0.118964	0.967931	0.0569002
TICAM1	0.119922	0.950541	0.0210498
LTA	0.12061	0.127641	0.281221
LGALS3	0.120698	0.0126921	0.707192
GZMK	0.120902	0.000920764	0.362424
NUP107	0.12133	0.61315	0.12467
PPIA	0.121557	0.0806373	0.134593
TRAF3	0.124076	0.824525	0.025242
SLAMF6	0.124707	0.0580764	0.137415
NFATC1	0.125413	0.82443	0.255227
SYK	0.12625	0.00050075	0.255685
LIF	0.126953	0.617165	0.934061
LTF	0.127983	0.0452008	0.731175
C3	0.128423	0.834934	0.825099
IL21	0.129665	0.235075	0.0240836
A2M	0.129826	0.774962	0.490851
CD55	0.130619	0.312579	0.423781
MAP3K7	0.130661	0.608839	0.00393876
TNFRSF10C	0.130794	0.0163272	0.8789
STAT2	0.131636	0.741912	0.0173763
PYCARD	0.132548	0.0745782	0.45753
MS4A1	0.132944	0.220714	0.0159761
IL12RB1	0.133284	0.0347208	0.158793
BCL6	0.137538	0.712387	0.132373
CD68	0.138608	0.835408	0.801236
CD200	0.139334	0.62183	0.958332
RORA	0.139367	0.125355	0.228583
IL25	0.139568	0.168048	0.972781
CCL26	0.139754	0.410474	0.130472
ARG2	0.140102	0.343851	0.027833
PSMB8	0.141157	0.764295	0.0147606
CASP8	0.142096	0.578996	0.127888
RRAD	0.142663	0.0251144	0.273718
SERPING1	0.143381	0.693532	0.518279
CD79B	0.144073	0.00588376	0.0520319
C8A	0.145521	0.116969	0.516695
SMAD2	0.145991	0.818788	0.0363244
TTK	0.146147	0.0305623	0.17476
IRF7	0.148512	0.929641	0.00190343
KIR3DL3	0.149338	0.152113	0.500986
AKT3	0.149599	0.792313	0.0634574
MARCO	0.149968	0.184324	0.506727
PAX5	0.151749	0.142815	0.00847769
SSX4	0.152485	0.221467	0.580919
MICA	0.155555	0.649234	0.557689
DDX43	0.157152	0.640063	0.0652958
HLA-DRA	0.157378	0.34475	0.262879
TAP2	0.157663	0.640921	0.0584458
CD1C	0.158126	0.104708	0.152922
CR2	0.159787	0.449478	0.0299603
EGR2	0.161083	0.12415	0.98806
CD40LG	0.161135	0.0025971	0.199131
AMBP	0.161506	0.173294	0.355735
THBS1	0.162045	0.38835	0.119247
CXCR5	0.162593	0.214352	0.10702
TLR10	0.16283	0.0542413	0.0159227
IFI35	0.163009	0.834831	0.017602
TNFRSF13C	0.164339	0.0317483	0.0842988
CCL21	0.164455	0.477147	0.221714
PSMB9	0.165577	0.887134	0.0285927
ITCH	0.166296	0.429814	0.125609
EWSR1	0.166458	0.130591	0.690014
NOD2	0.168098	0.0294327	0.135672
CD27	0.168518	0.444832	0.187335
VEGFC	0.168683	0.784582	0.88876
MAPKAPK2	0.170307	0.800634	0.0223584
CD1D	0.173026	0.000132187	0.244867
IFI16	0.173428	0.175611	0.93281
KIR3DL2	0.174398	0.0272591	0.482894
ILF3	0.175772	0.74673	0.0106177
CD209	0.176331	0.51394	0.0936859
C4B	0.177084	0.914768	0.662962
C9	0.179433	0.299591	0.458493
IKBKG	0.181346	0.245183	0.69771
IRAK2	0.181758	0.242191	0.240104
PRKCE	0.181804	0.918724	0.0794746
CCL16	0.182295	0.185018	0.781584
CNOT10	0.182567	0.495227	0.021408
TAPBP	0.183097	0.873701	0.00724561
CCL13	0.184306	0.0257995	0.299179
IL19	0.185258	0.150987	0.763957
GZMH	0.185328	0.0220003	0.995269
IRF5	0.185597	0.0498051	0.706925
TFE3	0.185799	0.736019	0.00687668
TREM1	0.18611	0.127343	0.753151
LRP1	0.189684	0.875193	0.674892
IL18	0.190575	0.0378273	0.771661
HLA-A	0.190831	0.7253	0.0232678
ICOSLG	0.192622	0.838108	0.0417326
HLA-B	0.196266	0.816899	0.0592558
OAS3	0.19736	0.54035	0.000227772
ITGB4	0.201222	0.621229	0.6438
MAPK8	0.204586	0.780336	0.00987869
ITGAX	0.204874	0.386703	0.589353
HPRT1	0.205997	0.909176	0.18117
HLA-DMB	0.206168	0.889949	0.379567
ITGAE	0.20692	0.160364	0.29524
ZNF346	0.208978	0.817664	0.00974926
HLA-C	0.210216	0.732474	0.0201983
PRM1	0.210851	0.335891	0.972445
CD9	0.213325	0.460425	0.134549
IL8	0.213757	0.886962	0.684306
SPINK5	0.214009	0.228733	0.801848
DDX58	0.214159	0.412225	0.00393028
NOD1	0.214343	0.190617	0.868761
IL6	0.214528	0.897567	0.264137
IL26	0.216226	0.0182428	0.698113
CFI	0.216889	0.966574	0.536085
HAMP	0.220198	0.17891	0.596166
FOXJ1	0.220813	0.829591	0.322428
TAB1	0.221495	0.6068	0.17233
C6	0.221992	0.0230247	0.467081
F12	0.222644	0.566745	0.426354
BID	0.223348	0.894902	0.394625
BATF	0.225098	0.336933	0.390498
IRF2	0.227604	0.621789	0.0800495
C8B	0.229351	0.0873563	0.811496
LILRA1	0.230582	0.0146002	0.496562
MAP3K5	0.231384	0.880594	0.017269
C4BPA	0.231932	0.411684	0.369452
CD99	0.232122	0.0348783	0.518871
CDH5	0.232412	0.76873	0.712236
ABCF1	0.235996	0.93782	0.181719
AMICA1	0.237069	0.00651388	0.240164
FCER2	0.239256	0.0111836	0.187397
CCL3	0.240233	0.30093	0.493351
CHUK	0.24152	0.365915	0.0950648
CREBBP	0.243893	0.842149	0.0291898
ITGA5	0.24772	0.615194	0.561816
ATG16L1	0.248422	0.679666	0.0139109
BCL2	0.250846	0.170265	0.0220683
FCER1G	0.250922	0.466644	0.738206
IFNA2	0.252574	0.233009	0.339954
RORC	0.254479	0.499717	0.748446
ITGA6	0.255437	0.814837	0.0839048
IL17F	0.256731	0.142277	0.271143
CLEC5A	0.256824	0.0978028	0.812163
LYN	0.258778	0.225848	0.302174
CD83	0.259571	0.783907	0.0447236
IL11RA	0.259712	0.972657	0.375062
C1QB	0.259938	0.549831	0.85096
XCL2	0.260092	0.166093	0.339382
MASP2	0.261386	0.229735	0.21536
SLC11A1	0.2626	0.0746013	0.532837
CD19	0.264185	0.00550139	0.0251595
CD3EAP	0.266777	0.693187	0.415294
ULBP2	0.267108	0.402323	0.798538
CD79A	0.268746	0.0406381	0.179134
C5	0.269094	0.918833	0.521362
HLA-DPA1	0.269219	0.826368	0.580725
IFNA7	0.26987	0.155651	0.858235
MBL2	0.278345	0.129287	0.919671
RIPK2	0.278925	0.795587	0.103575
LCP1	0.280358	0.304538	0.0329468
C8G	0.281675	0.18182	0.69283
LAMP2	0.287167	0.765454	0.0133608
TGFB1	0.289489	0.78542	0.930977
THBD	0.294632	0.238917	0.662154
PDCD1	0.294788	0.284667	0.472417
TPTE	0.299365	0.441112	0.279897
MAGEA1	0.301028	0.0593352	0.656367
IL17RB	0.302244	0.109745	0.600178
KLRC1	0.303614	0.00202074	0.0570332
KIR2DL3	0.304202	0.0430938	0.378193
CCL27	0.304402	0.871975	0.0875956
CX3CR1	0.304723	0.090375	0.526311
CD46	0.30541	0.971316	0.0310742
UBC	0.305931	0.0457032	0.904721
CD44	0.308142	0.489895	0.100296
CXCL16	0.310132	0.19347	0.969515
GATA3	0.310808	0.465794	0.0467976
CD1E	0.312159	0.662073	0.0157708
FCGR3A	0.31273	0.513848	0.830398
PSMB7	0.313004	0.836781	0.0546484
IL1RN	0.313264	0.0896104	0.00787795
COG7	0.313648	0.120141	0.566223
AIRE	0.313781	0.10754	0.478296
CTCFL	0.314252	0.148702	0.406561
SPA17	0.314263	0.906488	0.106953
CDKN1A	0.31444	0.206677	0.00928346
CMA1	0.315202	0.0139463	0.260676
FOXP3	0.317588	0.854543	0.0767412
IFNG	0.319801	0.155833	0.644058
LTK	0.321566	0.165267	0.659238
VEGFA	0.322577	0.901598	0.13479
APP	0.324082	0.233942	0.365469
CXCL9	0.325014	0.931373	0.319803
HLA-G	0.325259	0.573096	0.00582907
MAF	0.326784	0.54485	0.457779
C1R	0.32758	0.612644	0.414447
ATF1	0.32908	0.882392	0.13402
CFB	0.329183	0.036541	0.090828
CTLA4	0.331812	0.117876	0.139832
MAP4K2	0.332393	0.0918105	0.682465
CC2D1B	0.334427	0.682729	0.00200938
MCAM	0.335562	0.274602	0.15414
NFKB2	0.336862	0.611698	0.0617544
SIGIRR	0.337679	0.992445	0.024606
CYFIP2	0.337936	0.973691	0.0189311
C1S	0.338623	0.731282	0.533613
LBP	0.339915	0.00692597	0.910965
KLRF1	0.339938	0.119182	0.158493
LILRA4	0.340536	0.193317	0.804055
CRP	0.342829	0.244539	0.35351
IFNB1	0.34308	0.209548	0.55441
LAG3	0.343349	0.564837	0.269866
ELK1	0.343667	0.821492	0.13763
IFNA17	0.343881	0.118412	0.202131
IL3	0.343937	0.267259	0.168291
PASD1	0.344216	0.171897	0.215701
MR1	0.345604	0.167309	0.275361
ISG15	0.347083	0.311714	0.00235554
CXCL11	0.349267	0.77037	0.312831
CCL28	0.352939	0.407613	0.316733
FOS	0.352975	0.401935	0.266338
GZMA	0.362585	0.00590304	0.417582
IL17B	0.36734	0.159866	0.917578
STAT3	0.371264	0.852245	0.0857849
CD38	0.374139	0.0136697	0.710558
TICAM2	0.374376	0.664584	0.832773
MPPED1	0.378398	0.535838	0.890846
PSMD7	0.378625	0.537355	0.238061
KLRD1	0.378859	0.0407167	0.200349
TRAF6	0.380965	0.80221	0.0888251
TNFRSF12A	0.382183	0.941538	0.449658
IDO1	0.382202	0.581729	0.290576
ITGB1	0.382785	0.872277	0.945062
TNFRSF8	0.387494	0.523969	0.947293
SERPINB2	0.387888	0.0248341	0.256171
SH2D1B	0.389949	0.0392786	0.0509126
IRF3	0.391892	0.895841	0.609186
CD34	0.393619	0.818933	0.508551
CXCL1	0.39554	0.163514	0.799024
CCL5	0.395724	0.0723529	0.961212
SOCS1	0.399789	0.453473	0.455118
IL13	0.400592	0.175554	0.857522
LY96	0.401944	0.0206316	0.623936
ZC3H14	0.40216	0.511591	0.830349
MX1	0.404439	0.512977	0.0107834
C7	0.405286	0.638538	0.614002
SDHA	0.405816	0.306116	0.509992
TPSAB1	0.408441	0.752103	0.179578
KIT	0.413172	0.62687	0.259303
ATF2	0.415901	0.581412	0.168817
NEFL	0.419804	0.201392	0.427078
CX3CL1	0.43265	0.519613	0.351515
SAP130	0.432982	0.703876	0.022601
ST6GAL1	0.436576	0.179722	0.665567
PSEN1	0.436841	0.783424	0.0314804
IL23A	0.436849	0.200518	0.196878
STAT4	0.438833	0.110106	0.0800279
IL15	0.439045	0.31511	0.470567
CD74	0.441727	0.831343	0.589607
HSD11B1	0.442267	0.00148696	0.947338
PMCH	0.442881	0.976875	0.785918
SAA1	0.445201	0.606677	0.342991
CXCL6	0.445393	0.922744	0.889132
FCGR2B	0.446158	0.327325	0.419218
HLA-DMA	0.447006	0.907655	0.369737
MAGEC1	0.44869	0.133577	0.41017
CD22	0.448967	0.0223801	0.0391771
PSEN2	0.453312	0.289887	0.0667934
S100A7	0.456276	0.66288	0.926038
PRAME	0.456375	0.969267	0.394645
CD81	0.458521	0.0227581	0.363128
TLR3	0.460346	0.836401	0.560998
FCF1	0.461765	0.901708	0.151609
CXCL14	0.463976	0.0295705	0.727872
IL22RA1	0.466793	0.341145	0.155179
SMPD3	0.468175	0.52806	0.84205
IFNA8	0.473319	0.244989	0.331501
CD276	0.473892	0.00608775	0.587146
C1QBP	0.475727	0.847324	0.102126
CTAG1B	0.477253	0.177842	0.626286
CNOT4	0.477318	0.959347	0.21077
ALCAM	0.478561	0.910599	0.25482
F2RL1	0.479559	0.869285	0.60776
MAPK3	0.480526	0.433044	0.856566
IL23R	0.485963	0.0876953	0.44645
SPACA3	0.487267	0.680643	0.661941
KLRC2	0.487934	0.602948	0.980055
ROPN1	0.490027	0.172022	0.1059
CCR3	0.490414	0.0267711	0.563983
SPP1	0.490633	0.611548	0.615927
KLRK1	0.497624	0.0667978	0.3167
GPI	0.49785	0.380673	0.0838853
IFITM2	0.498108	0.611641	0.960594
ADA	0.498919	0.494225	0.542374
RELA	0.507352	0.813772	0.113212
ITGA1	0.517273	0.442382	0.759938
PVR	0.517916	0.352859	0.964048
CREB1	0.519979	0.956747	0.333182
IL34	0.536646	0.875713	0.461931
FAS	0.538479	0.404187	0.946925
AGK	0.542281	0.934723	0.486481
PLA2G1B	0.542554	0.797494	0.674388
FUT5	0.544311	0.275005	0.491468
MAP2K2	0.544496	0.556844	0.76503
GAGE1	0.545475	0.215623	0.297822
BST2	0.545665	0.629611	0.316759
GZMB	0.547038	0.0129704	0.214735
CCL3L1	0.551086	0.824096	0.931721
COLEC12	0.557395	0.878816	0.450475
IL15RA	0.557549	0.579478	0.482309
DHX16	0.565945	0.814362	0.49627
IL1RAP	0.567615	0.877159	0.948797
IL12A	0.569275	0.077364	0.66909
IFNA1	0.570101	0.212183	0.216371
IFNL2	0.571121	0.791679	0.375276
JAM3	0.572259	0.878898	0.257284
CTAGE1	0.573001	0.473563	0.421803
IL27	0.578293	0.153504	0.888249
TUBB	0.579045	0.367645	0.519034
CD207	0.583048	0.100808	0.00918826
SYCP1	0.583997	0.148731	0.571537
CDH1	0.587987	0.15756	0.103965
IL4R	0.589148	0.819454	0.184342
IL7	0.599272	0.596443	0.823208
THY1	0.600136	0.853395	0.265091
EGR1	0.609701	0.450386	0.138047
LTBR	0.609998	0.229811	0.466006
IL11	0.611517	0.523566	0.854019
CCL4	0.614253	0.623546	0.926933
MRPS5	0.614299	0.974968	0.971828
MIF	0.617466	0.294858	0.0596176
CCL22	0.617988	0.689582	0.06858
IL1RL1	0.621499	0.459271	0.306647
TLK2	0.624561	0.278668	0.0178436
RPS6	0.62877	0.537049	0.250862
IFIT2	0.639854	0.593399	0.167509
EDC3	0.643535	0.506219	0.150101
LY86	0.644724	0.215307	0.986193
FCGR2A	0.646729	0.297335	0.323061
SPO11	0.651277	0.238124	0.341689
POU2AF1	0.65284	0.1671	0.411242
MME	0.659645	0.883821	0.527308
IL17A	0.659942	0.205003	0.262624
APOE	0.674105	0.421909	0.851136
LAMP3	0.674165	0.653132	0.174044
TNFSF12	0.677707	0.905417	0.943872
IL22	0.679673	0.492493	0.195029
CCL17	0.681792	0.732042	0.275036
SSX1	0.683369	0.671565	0.915191
SH2D1A	0.684359	0.483017	0.216774
CSF3R	0.69043	0.0134247	0.594619
TNFRSF4	0.691753	0.786106	0.697182
CSF3	0.692576	0.169837	0.222913
EOMES	0.692708	0.325681	0.423536
TNFRSF11A	0.703963	0.270946	0.00105062
BLNK	0.706105	0.671393	0.0778647
SEMG1	0.706254	0.32014	0.421655
CXCL13	0.708327	0.392455	0.973176
TFEB	0.713959	0.96452	0.443072
DDX50	0.717551	0.599683	0.842633
PRPF38A	0.718077	0.871751	0.0210265
MAPK11	0.718271	0.675819	0.327753
REPS1	0.719916	0.346974	0.194112
STAT6	0.722715	0.858452	0.723375
CLEC7A	0.729077	0.319831	0.760968
CASP3	0.72921	0.699795	0.364558
MST1R	0.729373	0.198053	0.0132282
FEZ1	0.737981	0.0467649	0.786449
CXCR1	0.739533	0.00779534	0.672213
FLT3LG	0.743563	0.323728	0.388219
IFITM1	0.74591	0.388983	0.294498
IL3RA	0.753769	0.252042	0.131246
IFNL1	0.754306	0.829637	0.0723694
MAGEB2	0.75535	0.0988978	0.101973
IL1R1	0.755372	0.518212	0.621634
IFIT1	0.75749	0.66371	0.0322851
IL1A	0.758369	0.150483	0.342288
CT45A1	0.760913	0.162665	0.467965
C2	0.76153	0.875455	0.998857
TNFSF14	0.769493	0.00655436	0.662752
IL4	0.770504	0.758388	0.884717
GTF3C1	0.771351	0.0139701	0.116665
TOLLIP	0.771808	0.182043	0.214079
CTSH	0.773005	0.228427	0.0702591
TMEFF2	0.780573	0.171004	0.455048
NFKB1	0.787021	0.256503	0.114265
FCGR1A	0.787704	0.748486	0.413267
TBP	0.79514	0.4927	0.680568
TNFSF18	0.799134	0.659609	0.392594
MASP1	0.799599	0.14328	0.535348
NOS2	0.800549	0.741922	0.683098
SYT17	0.808364	0.479769	0.31147
SMAD3	0.814869	0.926393	0.0706555
MFGE8	0.815126	0.853391	0.857415
TNFRSF11B	0.818224	0.345735	0.531535
ARG1	0.818985	0.0255067	0.533052
PLAU	0.823769	0.985701	0.825161
TMUB2	0.825546	0.940849	0.516104
ITGA2	0.826457	0.77865	0.791021
HRAS	0.831348	0.336349	0.356534
IL18R1	0.833692	0.846107	0.189073
MAGEC2	0.837491	0.0896592	0.750861
IL32	0.83863	0.299804	0.345606
MAGEA12	0.839042	0.792963	0.465183
CCL18	0.842666	0.853466	0.442773
CD8B	0.845239	0.114678	0.818815
TNFRSF14	0.848617	0.649	0.74954
TXNIP	0.850388	0.82047	0.964228
DOCK9	0.852	0.29284	0.191628
MS4A2	0.852143	0.392957	0.306281
IFI27	0.853232	0.93438	0.0703191
ABL1	0.853388	0.332106	0.305099
IL13RA1	0.853669	0.585199	0.919991
PDGFRB	0.855875	0.759978	0.362851
ATG12	0.85681	0.779112	0.0795143
IKBKB	0.85697	0.7419	0.308224
ABCB1	0.858427	0.391433	0.603039
PLA2G6	0.858465	0.932668	0.862246
ECSIT	0.860133	0.701241	0.817714
CLU	0.860604	0.558084	0.606877
LILRB3	0.860764	0.0875863	0.789143
USP9Y	0.862825	0.513288	0.152313
NFATC4	0.864763	0.734251	0.614512
CEACAM1	0.864808	0.0260754	0.0513138
DUSP4	0.869523	0.140411	0.522727
DEFB1	0.873046	0.228447	0.4749
CCL25	0.873137	0.295704	0.397525
CD59	0.877851	0.739538	0.660014
GUSB	0.881622	0.690035	0.314789
LAMP1	0.882166	0.0804009	0.282627
SF3A3	0.883704	0.667003	0.0224747
CCL11	0.886308	0.946224	0.700928
IL22RA2	0.89213	0.189508	0.983222
CCL15	0.893913	0.181294	0.396699
SPANXB1	0.902185	0.0283248	0.336398
TYK2	0.903498	0.755388	0.574623
CD160	0.904618	0.0472025	0.82646
KIR2DL1	0.908185	0.0335555	0.22919
IL1RL2	0.910573	0.49415	0.382774
MNX1	0.912541	0.779924	0.493523
ZNF205	0.913345	0.278261	0.160813
CXCR2	0.915408	0.0828357	0.694888
IRGM	0.916402	0.687363	0.382384
CCL20	0.917276	0.931895	0.50678
PRKCD	0.918211	0.488811	0.7076
DMBT1	0.919527	0.174014	0.163308
HMGB1	0.932438	0.955345	0.852503
TNFSF15	0.933314	0.898373	0.423358
RAG1	0.934935	0.342995	0.996268
MAGEA3	0.938926	0.760258	0.73849
CCL1	0.939853	0.470568	0.46927
TNFSF10	0.941686	0.751838	0.481947
CCL7	0.942559	0.76379	0.864094
NCAM1	0.943692	0.900217	0.437882
CEACAM6	0.946404	0.0568694	0.174107
AICDA	0.948911	0.161482	0.133353
EIF2B4	0.949628	0.422242	0.358829
CCL2	0.953849	0.411982	0.535309
TREM2	0.957968	0.413002	0.450818
NUBP1	0.959205	0.156427	0.0904414
TLR5	0.962557	0.641343	0.0172936
CD1A	0.962878	0.12055	0.465418
TGFB2	0.970248	0.51914	0.0966414
EPCAM	0.97176	0.0508208	0.240506
CD63	0.972699	0.169949	0.406885
ENG	0.979655	0.600488	0.129527
LRRN3	0.981002	0.917875	0.629446
IL13RA2	0.982196	0.727392	0.461079
TNFSF4	0.983369	0.239005	0.453011
IL5	0.986523	0.18511	0.802281
MUC1	0.988858	0.59683	0.807893
PIN1	0.989007	0.174091	0.235557
CD47	0.99194	0.740183	0.120978
IL12B	0.992556	0.645753	0.168455
CXCL2	0.992706	0.390551	0.172763
AMMECR1L	0.995928	0.371083	0.250896
PTGDR2	0.997377	0.154466	0.527974
TNFRSF18	0.998719	0.639314	0.75605
